# Supplementary material for: Temporal Gene Expression Profiling of the Wheat Leaf Rust Pathosystem Using cDNA Microarray Reveals Differences in Compatible and Incompatible Defence Pathways
Source: Int J Plant Genomics. 2007 Sep 25;2007:17542. doi: 10.1155/2007/17542 (PMC2216066; doi:10.1155/2007/17542)
Supplement: Supplementary file 1 — Supplementary Table 1. Genes differentially expressed between treatments with virulent and avirulent races of P. triticina The EST sequences that were found to be differentially expressed in this study at a P value < = .055 for the interaction type by time effect are listed in the table. For each sequence, the following information is provided: the GenBank accession, the putative function assigned to the sequence based on BLASTX hit homology, the E value of the BLASTX assigned annotation, the expression values for treatments MB and MT, respectively, at the four time points, and the ANOVA P values for pathogen type, time and pathogen type x time effects. [file 17542.f1.xls]

## Sheet: Supplementary Table 1
Classification	Gene Id	Genbank Accession	Putative Function	E Value	3h-MB	3h-MT	6h-MB	6h-MT	12h-MB	12h-MT	24h-MB	2h4-MT	pathogen type p-value	time p-value	pathogen type x time p-value
biological process unknown	TaLr1129F10F	BG904133	putative transformer-SR ribonucleoprotein	8e-35	-0.054	-0.317	-0.482	-0.038	0	-0.114	-0.097	-0.375	0.745033	0.176218	0.00622357
biological process unknown	TaE25046D06F	BQ247478	leucine-rich repeat protein	5e-56	0.065	0.081	0.513	0.018	-0.025	0.633	0.18	-0.613	0.659466	0.0535682	0.00942324
biological process unknown	TaE15008H09R	BQ243787	nicotinamide-nucleotide adenylyltransferase	1e-63	-0.179	0.549	0.239	-0.095	-0.26	0.145	0.27	-0.266	0.756675	0.567118	0.0107763
biological process unknown	TaE05014A07F	BQ237655	WD-40 repeat protein	2e-22	0.07	-0.315	-0.651	-0.018	0.138	0.066	0.599	-0.6	0.140749	0.307666	0.0111511
biological process unknown	TaE15036G11F	BQ244481	nascent polypeptide associated complex alpha chain	5e-23	-0.267	0.821	0.496	0.113	-0.058	-0.246	0.24	-0.592	0.680545	0.160022	0.0141462
biological process unknown	TaE15017E02F	BQ244553	carboxyl-terminal proteinase-like	4e-75	0.102	0.318	0	0.065	-0.042	0.354	0.766	-0.229	0.64611	0.662888	0.0154013
biological process unknown	TaLr1135D04A	BG904853	molybdenum cofactor biosynthesis protein A	3e-76	-0.207	-0.235	-0.458	0.086	0.113	0.034	0.433	-0.812	0.263224	0.615147	0.0163841
biological process unknown	TaE05014H07R	BQ237585	cytosolic factor-like protein	1e-12	-0.215	-0.94	-0.633	-0.301	-0.243	-0.69	-0.588	0.025	0.750224	0.58749	0.0255541
biological process unknown	TaE05021B09F	BQ237154	putative target of myb1	2e-84	-0.399	-0.549	-0.685	0.331	-0.199	-0.46	-0.214	0.089	0.26715	0.248967	0.032497
biological process unknown	TaE15026H03R	BQ242555	poly(A) binding protein	1e-25	-0.137	-0.468	-0.556	0.067	-0.35	-0.769	-0.233	-0.188	0.870166	0.221852	0.035473
biological process unknown	TaLr1162D04F	BG907728	ankyrin-like protein	7e-46	0.051	-0.09	-0.444	0.13	-0.199	0.007	-0.518	0.023	0.0964108	0.322095	0.0373725
biological process unknown	TaE05026B01F	BQ236850	WD-40 repeat protein	8e-16	0.027	-1.317	-1.456	-0.548	-1.102	-1.026	-0.591	-0.606	0.751399	0.414925	0.0374892
biological process unknown	TaE15031A01F	BQ242328	putative ariadne	6e-25	-0.255	-0.44	-0.215	0.312	-0.048	-0.175	-0.139	0.795	0.155902	0.0286791	0.0386521
biological process unknown	TaE05019A08F	BQ237301	armadillo repeat containing protein	1e-32	0.125	-0.278	0.208	-0.024	-0.112	-0.183	0.382	-0.743	0.0931297	0.440376	0.0479701
biological process unknown	TaLr1034A02R	BE418465	putative phospholipase	0.0002	-0.286	-0.679	-0.571	-0.135	0.17	-0.226	-0.078	0.429	0.854442	0.0183665	0.0521037
electron transport or energy pathways	TaLr1150F09F	BG906568	ribulose-1,5-bisphosphate carboxylase/oxygenase small subunit	2e-98	-0.043	0.018	-0.134	-0.103	0.244	0.179	0.138	2.021	0.00790232	0.000308191	0.00125329
electron transport or energy pathways	TaLr1130A12A	BG904180	photosystem II phosphoprotein	5e-34	0.058	-0.188	-0.504	0.093	0.046	-0.247	0.198	0.022	0.897632	0.0484363	0.00205575
electron transport or energy pathways	TaLr1110G11R	BG909888	amine oxidase/ oxidoreductase	5e-93	-0.063	0.193	1.023	-0.543	-0.217	-0.166	-0.693	-0.145	0.397238	0.15512	0.00946659
electron transport or energy pathways	TaLr1142E01A	BG905791	type III LHCII CAB precursor protein	1e-116	-0.211	-0.434	-1.847	-0.095	0.09	-0.332	-0.188	-0.206	0.237984	0.0614471	0.0131764
electron transport or energy pathways	TaE15011E01R	BQ247247	glyceraldehyde 3-phosphate dehydrogenase	4e-22	-0.122	-0.114	0.063	-0.173	-0.085	0.005	0.083	-0.606	0.153274	0.246678	0.0213929
electron transport or energy pathways	TaE05009G08F	BQ237985	AMP binding / acetate-CoA ligase	9e-47	0.206	0.285	0.683	-0.029	0.24	0.056	-0.261	1.064	0.556147	0.847417	0.0255049
electron transport or energy pathways	TaLr1173G10F	BG909089	ribulose 1,5-bisphosphate carboxylase activase	3e-30	-0.431	-0.577	-1.533	0.635	-0.108	-0.954	0.326	0.401	0.435721	0.179123	0.02854
electron transport or energy pathways	TaLr1161C03A	BQ619823	cytochrome P450	1e-152	-0.488	-0.867	-1.409	-0.147	0.162	-0.075	-0.424	-0.001	0.307552	0.0245481	0.0313721
electron transport or energy pathways	TaLr1162D03A	BG907726	glycolate oxidase	2e-52	0.009	-0.275	-0.522	0.034	-0.094	-0.113	-0.246	-0.135	0.407639	0.692848	0.0367353
electron transport or energy pathways	TaLr1167E07A	BG908364	photosystem II type II chlorophyll a/b binding protein	1e-35	0.072	-0.24	-0.796	0.163	0.708	0.168	-0.206	-0.788	0.793653	0.0231251	0.0428
electron transport or energy pathways	TaLr1140F05F	BG905563	glyceraldehyde-3-phosphate dehydrogenase-chloroplast	1e-48	-0.177	-0.006	-0.661	0.059	0.136	-0.238	-1.538	0.929	0.0850743	0.913621	0.0452575
electron transport or energy pathways	TaLr1131B12A	BG904316	chlorophyll a/b-binding protein WCAB precursor	1e-145	-0.083	-0.624	-0.803	-0.077	-0.02	-0.042	-0.203	0.179	0.68111	0.130016	0.0483055
electron transport or energy pathways	TaLr1175G08R	BG909290	ribulose 1,5-bisphosphate carboxylase activase isoform 1	1e-104	-0.267	-1.471	-1.323	0.004	0.017	-0.688	0.122	0.151	0.651574	0.140867	0.0485129
electron transport or energy pathways	TaLr1140F12A	BG905574	ribulose-1,5-bisphosphate carboxylase/oxygenase small subunit	1e-98	-0.116	-0.113	-1.007	-0.019	0.039	-0.185	-0.128	1.039	0.0241199	0.0228177	0.0512024
electron transport or energy pathways	TaLr1168F01F	BQ619763	putative plastidic glucose-6-phosphate dehydrogenase	1e-57	-0.235	-0.492	-0.668	0.164	-0.295	-0.446	-0.543	-0.335	0.262756	0.806104	0.0522154
electron transport or energy pathways	TaLr1148E02F	BG906324	type III LHCII CAB precursor protein	6e-84	-0.064	-0.798	-0.584	0.05	-0.053	0.257	-0.299	0.362	0.482648	0.168654	0.0538942
other cellular process (seed storage)	TaE15006H06A	BQ243953	alpha-gliadin	3e-49	0.425	-0.3	0.666	-0.134	0.231	0.086	-0.724	2.517	0.430368	0.21711	0.000869436
other cellular process (seed storage)	TaE15027G12F	BQ242482	HMW-glutenin by subunit	8e-11	-0.101	0.088	0.934	0.135	0.338	-0.12	0.067	1.952	0.332783	0.0115596	0.00132154
other cellular process (seed storage)	TaE15005F03R	BQ244048	gamma-gliadin	6e-20	0.107	0.169	0.375	-0.255	0.017	0.212	0.006	0.25	0.688507	0.895309	0.00486126
other cellular process (seed storage)	TaE15029C05R	BQ242450	seed storage protein	1e-61	0.083	0.29	0.707	0.175	0.043	0.153	0.345	0.129	0.581772	0.0167703	0.00626288
other cellular process (seed storage)	TaE25016B03R	BQ252357	alpha-gliadin	3e-61	0.161	0.424	0.872	-0.177	-0.146	0.171	0.097	-0.089	0.603174	0.155197	0.00797136
other cellular process (seed storage)	TaE15010G03A	BQ243687	alpha-gliadin	1e-57	-0.174	0.474	0.668	-0.176	-0.284	0.015	-0.218	-0.315	0.993951	0.0584763	0.0104496
other cellular process (seed storage)	TaE15012A11F	BQ243658	alpha-gliadin	6e-16	-0.173	0.01	0.365	-0.265	0.383	-0.006	-0.224	0.904	0.691363	0.332401	0.0106454
other cellular process (seed storage)	TaE15008E10A	BQ243816	alpha-gliadin	2e-57	0.003	0.404	0.869	-1.283	0.33	-0.021	-0.307	0.653	0.446642	0.736144	0.0148616
other cellular process (seed storage)	TaE15018D12R	BQ245924	alpha-gliadin	4e-60	-0.002	0.429	0.732	-0.256	-0.416	0.192	0.972	0.094	0.301692	0.180583	0.0167995
other cellular process (seed storage)	TaE15012G07R	BQ246358	dehydrin	2e-10	-0.193	0.02	-0.221	-0.111	0.296	0.122	0.191	-0.77	0.398527	0.0764468	0.0228491
other cellular process (seed storage)	TaE15016G09A	BQ243287	alpha-gliadin	9e-55	0.339	0.356	0.316	0.026	-0.063	-0.289	0.162	-1.009	0.00472128	0.00359432	0.0275266
other cellular process (seed storage)	TaE15016B08F	BQ243345	alpha-gliadin	3e-51	-0.002	-0.008	0.085	-0.191	-0.529	-0.103	0.705	-0.238	0.191247	0.108538	0.0301637
other cellular process (seed storage)	TaE15010C09A	BQ243720	alpha-gliadin	2e-35	0.455	0.46	0.497	0.263	-0.07	0.382	0.584	-1.066	0.143182	0.18351	0.0324961
other cellular process (seed storage)	TaE25030B08R	BQ251326	gamma-gliadin	5e-54	0.096	-0.002	0.688	-0.205	-0.167	0.342	-0.105	0.371	0.996711	0.85069	0.034116
other cellular process (seed storage)	TaE25043C10F	BQ247725	alpha-gliadin	4e-26	0.006	0.212	0.441	0.096	0.017	0.047	-0.023	0.742	0.192503	0.245227	0.0343955
other cellular process (seed storage)	TaE25016B02R	BQ252358	alpha-gliadin	6e-40	0.105	0.297	0.349	-0.188	0.123	0.042	0.223	0.957	0.754093	0.0586919	0.0353243
other cellular process (seed storage)	TaE05018E04F	BQ237329	gamma-gliadin	5e-17	0.188	-0.075	0.178	0.059	0.059	-0.181	-0.301	0.018	0.397446	0.0815731	0.0385597
other cellular process (seed storage)	TaE15013A12F	BQ243578	alpha-gliadin	4e-52	0.13	0.15	1.014	-0.36	-0.183	0.673	0.139	0.15	0.698685	0.93279	0.0408114
other cellular process (seed storage)	TaE25011B05A	BQ248267	alpha-gliadin	3e-41	0.205	0.111	0.33	-0.234	-0.017	0.006	-0.188	-0.145	0.0709828	0.0557525	0.0425986
other cellular process (seed storage)	TaE15001A12R	BQ247127	alpha-gliadin	2e-10	-0.144	0.168	0.559	-0.145	-0.03	0.078	0.218	0.232	0.581199	0.453191	0.0428574
other cellular process (seed storage)	TaE25043C05R	BQ247730	alpha-gliadin	9e-60	0.091	0.136	0.427	0.252	-0.08	0.351	0.726	-0.072	0.536076	0.545873	0.0545098
other cellular process (seed storage)	TaE25029C06R	BQ251394	alpha-gliadin	5e-57	0.17	0.393	0.833	0.003	0.013	0.183	0.336	0.052	0.43619	0.411202	0.054976
other cellular processes	TaE05004B05R	BQ238437	saccharopine dehydrogenase-like protein	6e-90	-1.099	0.867	-0.546	-0.284	-0.578	-0.489	-0.292	-0.216	0.400415	0.0852779	0.00434084
other cellular processes	TaLr1145D04R	BG910093	pollenless3	2e-98	-0.119	-0.012	-0.337	0.154	0.36	-0.433	-0.265	1.795	0.0890047	0.0882309	0.00967271
other cellular processes	TaLr1108G04R	BQ620810	fasciclin-like arabinogalactan-protein	4e-47	-0.439	-0.446	-0.824	0.252	-0.452	-0.864	-0.308	-0.344	0.28992	0.283002	0.011411
other cellular processes	TaE15005H12R	BQ244020	pre-mRNA processing factor	1e-32	0.074	-0.89	0.042	-0.201	0.24	-0.327	-0.222	1.178	0.69682	0.103573	0.0135877
other cellular processes	TaE05002H08R	BQ238537	U1 snRNP-interacting 70 kDa protein	2e-87	-0.413	-1.141	-1.318	-0.146	-0.344	-0.795	-0.208	0.409	0.57247	0.0283048	0.0159471
other cellular processes	TaE15024C12R	BQ242716	adenosine kinase-like protein	7e-87	-0.492	0.627	-0.294	0.053	-0.45	0.029	-0.04	-1.024	0.264299	0.266605	0.0199465
other cellular processes	TaLr1152B04F	BG906733	metallo-beta-lactamase protein-like	8e-35	-0.148	-0.622	-0.561	-0.045	-0.154	-0.375	-0.19	0.145	0.860227	0.149529	0.0212538
other cellular processes	TaE15036F08F	BQ244494	putative CTP synthetase	3e-31	-0.388	-0.477	-0.685	-0.132	-0.206	-0.997	-1.256	0.441	0.184788	0.928652	0.0218694
other cellular processes	TaE05009G05A	BQ237988	homologue to alanine aminotransferase	DFCI	0.106	-0.298	-0.1	-0.078	-0.043	-0.339	-0.581	0.379	0.75763	0.954745	0.026775
other cellular processes	TaE05006E03F	BQ238253	galactoside 2-alpha-L-fucosyltransferase	3e-34	-0.212	-0.43	-0.481	0.073	0.039	-0.278	-0.12	0.797	0.414395	0.0379798	0.0309597
other cellular processes	TaLr1166H01F	BG908265	xyloglucan fucosyltransferase	3e-77	0.008	0.048	0.007	0.167	0.476	-0.24	-0.477	0.059	0.979732	0.312596	0.0312612
other cellular processes	TaE15017C04A	BQ243252	uricase	1e-151	-0.183	0.1	0.429	0.29	0.295	-0.038	0.427	-0.502	0.0514281	0.136636	0.0314178
other cellular processes	TaE05002C04F	BQ238585	3-beta hydroxysteroid dehydrogenase/isomerase	3e-95	0.174	0.12	0.306	-0.122	-0.355	0.403	-0.157	-0.265	0.85975	0.240941	0.0322677
other cellular processes	TaE05010A05R	BQ241027	similar to endosperm specific protein	DFCI	0.161	1.864	0.176	0.653	-0.293	0.034	0.049	-0.333	0.0296941	0.00659975	0.0324876
other cellular processes	TaE15001F06F	BQ244340	putative ADP-ribosylation factor	2e-97	0.036	0.218	0.125	-0.18	0.041	0.176	0.448	-0.684	0.103469	0.678843	0.0396133
other cellular processes	TaLr1131C06A	BG904325	triosephosphate-isomerase	1e-134	0.104	-0.222	-0.599	0.042	0.264	-0.056	0.266	-0.018	0.754872	0.124863	0.0397964
other cellular processes	TaLr1072C11R	BE418676	formyltetrahydrofolate deformylase	6e-50	-0.473	-1.082	-1.552	0.104	-0.353	-0.935	-0.333	0.177	0.546486	0.308319	0.0426039
other cellular processes	TaLr1133G08R	BG904639	methionine adenosyltransferase	4e-89	-0.093	-0.472	-0.455	0.162	-0.094	-0.237	-0.368	0.173	0.253303	0.795214	0.0431649
other cellular processes	TaLr1155E08R	BG906929	uracil phosphoribosyltransferase	9e-45	-0.154	-0.625	-0.714	-0.082	-0.089	-0.388	-0.198	-0.256	0.798134	0.666171	0.0449078
other cellular processes	TaE05040D06F	BQ235945	carbamoyl phosphate synthetase	4e-58	0.056	0.245	0.234	0.101	-0.191	0.296	-0.18	0.505	0.00749703	0.829133	0.0536679
other metabolic processes	TaE05023B12F	BQ237041	3-hydroxyisobutyryl-coenzyme A hydrolase	8e-70	-0.356	-0.183	-1.343	0.393	0.722	-0.511	-0.451	-0.025	0.194267	0.278383	0.00102622
other metabolic processes	TaE15006G04R	BQ246704	endo-beta-1,4-glucanase	1e-57	-0.029	0.09	0.335	0.565	-0.15	0.134	-0.391	1.329	0.00544189	0.154209	0.0213221
other metabolic processes	TaE25020B12R	BQ252044	short-chain dehydrogenase/reductase	1e-53	0.118	-0.095	0.592	-0.082	-0.307	0.435	0.481	-1.625	0.181962	0.228505	0.0232667
other metabolic processes	TaE15028F02R	BQ247164	low molecular weight oleosin	7e-37	0.119	0.109	0.304	-0.058	0.127	-0.073	-0.128	0.288	0.646145	0.844399	0.025445
other metabolic processes	TaE05001D02A	BQ238657	Glyceraldehyde-3-phosphate dehydrogenase, cytosolic	1e-125	0.036	-0.222	0.142	-0.03	0.23	0.026	-0.266	0.327	0.920534	0.494033	0.0284072
other metabolic processes	TaE05040D05R	BQ235946	high pI alpha-glucosidase	2e-50	0.076	0.186	0.553	-0.025	0.169	0.165	0.195	0.335	0.339041	0.585797	0.0291346
other metabolic processes	TaE25013C11R	BQ248087	lipase	2e-35	0.074	0.272	0.995	0.086	-0.191	0.014	-0.474	0.576	0.706536	0.195235	0.0332834
protein metabolism	TaE15013B08R	BQ246332	asparaginyl endopeptidase	2e-68	-0.341	0.009	-0.906	0.59	0.322	-0.912	0.308	0.056	0.666532	0.419329	0.00196579
protein metabolism	TaLr1154E08F	BG906861	eukaryotic peptide chain release factor subunit 1-3 (eRF1-3)	2e-08	-0.312	-0.368	-1.002	0.339	-0.499	-0.657	0.011	0.418	0.00663113	0.00244118	0.00206174
protein metabolism	TaE15031H05F	BQ242275	putative ribosomal protein S18	6e-17	-0.022	0.084	0.289	0.098	0.584	0.159	-0.008	1.563	0.137435	0.0373081	0.00321117
protein metabolism	TaE25025G05R	BQ251667	60S ribosomal protein L27	1e-20	0.194	0.394	0.937	-0.006	-0.032	0.25	0.483	0.192	0.395144	0.193713	0.00659378
protein metabolism	TaE15024C11R	BQ242717	ribosomal protein L6	1e-88	-0.429	1.445	0.233	0.233	-0.067	0.056	0.729	1.425	0.00258392	0.00776636	0.00889644
protein metabolism	TaE05019A06R	BQ237302	60S ribosomal protein L44	7e-05	0.096	0.057	0.512	-0.014	0.006	0.174	-0.214	0.56	0.435691	0.711053	0.0105999
protein metabolism	TaE05027G12R	BQ239695	proteasome maturation factor-like	5e-59	0.008	0.032	-0.726	0.436	0.12	-0.399	0.002	-0.19	0.490346	0.90287	0.0134277
protein metabolism	TaE15003A11F	BQ244241	40S ribosomal protein S9	2e-20	-0.13	-0.035	-0.22	0.198	-0.123	-0.306	-0.08	0.024	0.08659	0.106656	0.0232569
protein metabolism	TaLr1140H03R	BG905599	ATP binding/kinase/protein serine/threonine kinase	2e-60	-0.106	-0.279	-0.44	-0.161	-0.018	-0.534	-0.41	0.627	0.448823	0.299374	0.0270341
protein metabolism	TaE05026D08R	BQ236822	prolyl 4-hydroxylase alpha subunit	4e-57	0.078	-0.445	-0.125	-0.239	-0.055	-0.893	-0.557	0.427	0.727515	0.507257	0.0286266
protein metabolism	TaLr1134F10F	BQ620055	AAA-metalloprotease FtsH	2e-10	-0.197	-0.894	-1.107	-0.016	-0.012	-0.487	-0.24	-0.079	0.960866	0.392515	0.0311026
protein metabolism	TaE05019D04R	BQ237276	CUE domain containing protein	2e-49	0.079	-0.112	-0.47	0.143	-0.16	-0.222	-0.419	0.157	0.291065	0.667115	0.0342815
protein metabolism	TaE05038A06A	BQ236119	40S ribosomal protein S8	1e-51	0.014	-0.52	-0.639	1.142	-0.303	-0.618	-0.87	0.446	0.435419	0.412031	0.0384569
protein metabolism	TaLr1175G05F	BG909287	41 kD chloroplast nucleoid DNA binding protein	2e-24	-0.187	-0.267	-0.485	0.117	0.17	0.097	-0.238	0.474	0.0226238	0.0739316	0.0428789
protein metabolism	TaE25032A04R	BQ251187	40S ribosomal protein S11	1e-73	-0.458	-0.41	-0.222	0.402	-0.364	-0.582	-0.239	1.421	0.0370635	0.0157179	0.051234
redox balance	TaE25012D06R	BQ248166	cysteine synthase	6e-35	0.18	0.167	0.555	-0.289	-0.452	0.424	-0.017	0.163	0.794798	0.792926	0.00710496
redox balance	TaE25014D09F	BQ247993	ascorbate peroxidase	3e-20	0.17	0.231	0.471	-0.175	0.056	0.209	0.236	0.037	0.346931	0.947502	0.0389322
response to abiotic or biotic stimulus	TaLr1155A09F	BQ619873	putative NPH3 domain containing protein	5e-23	-0.189	-0.862	-0.701	0.096	-0.036	-0.743	-0.045	-0.102	0.329298	0.274271	0.0150712
response to abiotic or biotic stimulus	TaE15014C11A	BQ243485	Rhizobium-induced nodule development associated prot	4e-89	0.213	-0.016	0.758	-0.057	0.014	0.309	0.013	1.123	0.637324	0.323577	0.0156414
response to abiotic or biotic stimulus	TaE15028F12R	BQ247156	ABA induced plasma membrane protein PM 19	3e-80	0.058	-0.387	-0.235	0.054	0.342	-0.204	-0.388	0.937	0.630997	0.553906	0.0460635
response to disease/stress	TaLr1013E06R	BE418094	3-deoxy-D-arabino heptulosonate-7-phosphate synthase	3e-88	0.107	0.092	0.325	0.001	0.272	0.107	-0.429	0.301	0.525793	0.208989	0.00363311
response to disease/stress	TaE05013A12R	BQ237717	heat shock protein 70	2e-67	-0.509	-0.473	-1.237	0.227	-0.151	-0.707	-0.515	0.204	0.152529	0.480026	0.00832905
response to disease/stress	TaE05012H07F	BQ237728	MYB transcription factor-like	7e-22	0.314	-0.226	0.048	0.218	-0.517	0.335	0.572	-0.643	0.360593	0.857641	0.0120196
response to disease/stress	TaE05029C04F	BQ236610	caffeoyl CoA O-methyltransferase	6e-30	-0.515	0.627	-0.242	-0.022	0.216	-0.333	0.159	-0.235	0.633831	0.881707	0.0139197
response to disease/stress	TaLr1172D09R	BQ619712	peroxidase	4e-40	-0.197	-0.558	-0.306	0.124	-0.004	-0.334	0.052	0.946	0.275875	0.00363569	0.0169294
response to disease/stress	TaLr1150F02F	BQ619898	unknown cold induced protein	8e-50	-0.144	-0.062	-0.149	0.027	0.151	-0.147	-0.095	0.787	0.256446	0.0493805	0.0168833
response to disease/stress	TaLr1168B05F	BG908447	putative 66 kDa stress protein	5e-14	-0.401	-0.854	-1.879	-0.111	-0.131	-0.693	-0.31	-0.177	0.455377	0.197888	0.0178681
response to disease/stress	TaLr1169H05R	BG908618	putative stress inducible protein	3e-09	-0.163	-0.909	-1.157	-0.147	-0.139	-0.583	0.237	-0.138	0.603757	0.07085	0.0185828
response to disease/stress	TaLr1106B01R	BG909597	mitogen activated protein kinase kinase	5e-36	-0.044	-0.542	-0.775	-0.05	-0.007	-0.284	-0.048	-0.2	0.805193	0.361015	0.0228207
response to disease/stress	TaE25047C06R	BQ247409	sucrose synthase type 1	3e-18	0.194	0.216	0.477	0.033	0.081	0.298	0.494	0.084	0.0686413	0.794226	0.0231429
response to disease/stress	TaLr1174G05R	BQ619674	S-adenosylhomocysteine hydrolase 2	1e-101	-0.192	-0.623	-0.444	0.213	-0.333	-0.713	-0.423	0.245	0.404997	0.147159	0.0237734
response to disease/stress	TaLr1172E12A	BG908954	weakly similar to stress-related protein	DFCI	-0.242	-0.592	-1.211	0.03	-0.238	-0.46	-0.216	-0.513	0.6736	0.799276	0.0336951
response to disease/stress	TaE05025C08F	BQ236906	phosphatidylinositol-4-phosphate 5-kinase-like protein	1e-10	0.11	-0.954	-0.335	0.525	0.1	0.062	-0.34	0.301	0.664729	0.35935	0.0353234
response to disease/stress	TaE05005C08A	BQ238348	heat shock protein 80	1e-78	0.396	0.24	0.125	0.768	0.733	-0.134	-0.47	0.089	0.814124	0.123524	0.0390598
response to disease/stress	TaLr1161D04R	BG907599	farnesyl-pyrophosphate synthetase	1e-101	-0.138	-0.412	-0.532	0.054	-0.273	-0.614	-0.242	0.057	0.590401	0.27682	0.043146
response to disease/stress	TaLr1148B05F	BG906285	UDP-glucose glucosyltransferase1	4e-68	-0.53	-0.579	-0.796	0.429	-0.687	-0.921	-0.208	0.319	0.281992	0.0179255	0.0433745
response to disease/stress	TaE25020B11R	BQ252045	CLC-f chloride channel protein	1e-44	0.068	0.199	0.46	0.094	0.068	0.113	0.317	-0.268	0.294254	0.292077	0.0501633
response to disease/stress	TaE25007B01R	BQ248587	betaine-aldehyde dehydrogenase	2e-11	-0.003	-0.042	0.519	0	0.153	0.029	0.041	0.352	0.370073	0.0867424	0.0517226
response to disease/stress	TaLr1159C08F	BG907345	WRKY11	2e-48	-0.169	-0.337	-0.408	0.014	0.459	-0.039	0.573	1.514	0.345023	0.000337063	0.0535347
response to disease/stress	TaLr1021E02R	CD876019	calmodulin	5e-64	-0.111	-0.17	-0.297	0.11	0.473	-0.116	-0.288	0.374	0.644746	0.458225	0.05388
R-gene and related	TaLr1134C01R	ES316459	Vrga1 resistance gene-like	3e-53	-0.067	-0.157	-0.934	0.102	-0.076	-0.846	0.546	1.24	0.483784	0.000320836	0.0112266
R-gene and related	TaLr1143B08F	BQ619956	multidrug resistance-associated protein MRP1	4e-53	-0.409	-0.978	-2.061	0.167	-0.809	-1.027	-0.639	-0.027	0.118797	0.493891	0.0286038
R-gene and related	TaE05012C12F	BQ237776	putative bacterial blight-resistance protein Xa1 -NBS-LRR	1e-35	0.086	0.652	0.849	-0.456	0.101	-0.055	0.068	0.084	0.294728	0.640347	0.0352459
R-gene and related	TaE25043B07R	BQ249498	cyclophilin-like protein	1e-05	0.125	0.511	0.794	-0.07	0.216	0.138	0.194	0.31	0.72197	0.79119	0.0382655
R-gene and related	TaLr1140F02A	BG905556	Similar to seven transmembrane protein Mlo4	6e-84	-0.616	-0.297	-1.246	-0.043	-0.382	-0.66	-0.295	0.254	0.0156217	0.0799312	0.0429184
transport	TaLr1151A12R	BG906609	peptide transporter	1e-44	-0.626	-0.742	-0.985	0.064	-0.324	-0.956	-0.554	-0.206	0.289621	0.441033	0.00709673
transport	TaLr1162D11A	BG907740	RAC-ROP-like G-protein	1e-113	-0.453	-0.721	-1.223	-0.102	-0.536	-0.953	-0.277	0.067	0.249347	0.0563323	0.0166067
transport	TaLr1171E06F	BG908826	PIP aquaporin isoform	9e-55	-0.109	-0.08	-0.363	0.233	0.096	-0.412	-0.054	1.222	0.310784	0.0408811	0.0238943
transport	TaE05032G07F	BQ236358	vacuolar targeting receptor bp-80	7e-31	-0.125	-0.777	-0.199	-0.04	-0.163	-0.334	0.156	-0.499	0.00386815	0.126124	0.0239913
transport	TaLr1022F09R	BE418264	Vacuolar ATP synthase subunit B isoform 1	3e-83	-0.21	-0.502	-1.119	0.325	0.145	-0.373	0.325	-0.361	0.969656	0.646948	0.0334803
transport	TaLr1171F07F	BQ619724	GTP-binding protein Rab6	6e-19	-0.301	-0.28	-0.77	0.064	-0.249	-0.474	-0.265	0.012	0.0780314	0.495464	0.0399066
transport	TaE05010A09F	BQ237966	similar to amino acid ABC transporter permease protein	DFCI	-0.156	-0.512	-0.445	0.093	-0.299	-0.434	-0.145	-0.056	0.875399	0.247793	0.0476538
ubiquitin modification	TaE15001B10R	BQ244382	RING finger protein	8e-74	0.148	0.353	0.53	-0.065	0.039	-0.011	0.895	-0.829	0.198357	0.708639	0.0139081
ubiquitin modification	TaE25012C02A	BQ248182	COP9 signalosome subunit 5	1e-122	0.159	0.224	0.994	-0.323	0.076	0.386	0.349	0.37	0.426915	0.856319	0.0150459
ubiquitin modification	TaE05010C02F	BQ237951	ubiquitin-associated (UBA) protein	4e-24	-0.086	-1.002	-0.728	-0.01	-0.433	-0.605	-0.134	0.2	0.977573	0.0769883	0.0162433
ubiquitin modification	TaE25042D03A	BQ247801	ubiquitin-conjugating enzyme	4e-15	0.265	0.348	0.487	-0.077	0.049	0.377	-0.272	0.513	0.290342	0.837724	0.0340325
ubiquitin modification	TaE15029B06R	BQ245215	ubiquitin carrier-like protein	6e-79	0.179	0.107	0.592	-0.001	0.02	0.15	0.048	0.23	0.376014	0.471975	0.0481075
ubiquitin modification	TaE05014D09F	BQ237623	RING finger-like protein	6e-52	0.381	-0.485	-0.37	-0.244	-0.183	-0.469	-0.553	-0.132	0.43849	0.420396	0.0487647
ubiquitin modification	TaE05029H05R	BQ236561	ubiquitin-specific protease 12	2e-20	-0.004	0.535	0.249	0.473	-0.024	0.25	0.259	-0.277	0.344649	0.226307	0.0510615
unknown	TaE25033F10R	BQ251055	none		0.107	0.255	1.013	-0.599	-0.158	0.154	0.15	-0.469	0.21545	0.24989	0.00124092
unknown	TaE25006D02R	BQ248643	none		0.102	0.315	0.728	-0.136	-0.054	0.345	0.377	0.715	0.899398	0.0500998	0.00138841
unknown	TaE25018D06R	BQ252182	none		0.07	0.169	0.943	0.05	-0.027	0.579	-0.102	-0.007	0.907244	0.023653	0.00310619
unknown	TaLr1169C05R	BG908548	unknown protein (Oryza sativa)	3e-68	-0.079	-0.751	-0.623	0.301	-0.077	-0.15	-0.738	0.418	0.285086	0.552234	0.00515074
unknown	TaE05005B04R	BQ238363	expressed protein (Oryza sativa)	1e-34	-0.057	0.004	-0.001	-0.077	-0.278	0.328	0.325	-1.729	0.324661	0.123946	0.00668065
unknown	TaE25021C08R	BQ247851	none		-0.033	0.226	0.388	0.329	0.173	0.343	0.718	-0.576	0.154833	0.522959	0.00898819
unknown	TaLr1172B03F	BQ619716	none		0.012	0.145	1.524	-0.861	-0.969	0.891	-0.213	-0.358	0.727768	0.715017	0.00999426
unknown	TaE05019A09F	BQ237300	OSJNBa0064H22.8 (Oryza sativa)	1e-40	-0.512	-0.201	-0.81	-0.031	-0.457	-0.971	-0.233	-0.238	0.260472	0.0685739	0.011438
unknown	TaE05017F05F	BQ237385	none		0.018	-0.388	-1.072	0.067	-0.227	-0.316	0.055	0.614	0.0657332	0.010508	0.0126772
unknown	TaE25044E07A	BQ247626	unknown protein (Oryza sativa)	1e-33	0.155	-0.772	0.701	-0.129	0.134	0.359	0.467	0.01	0.000738389	0.0117393	0.0136379
unknown	TaE25028D02R	BQ251470	none		0.156	0.254	0.543	0.185	-0.301	0.264	0.462	-0.111	0.564554	0.17449	0.0136513
unknown	TaE25008C04R	BQ248500	none		0.119	0.166	0.407	-0.263	0.064	0.275	-0.027	0.632	0.831115	0.607479	0.01568
unknown	TaE05016E04R	BQ237463	unknown protein	7e-30	-0.684	-1.781	-1.57	-0.115	-0.778	-1.069	-0.112	0.002	0.854803	0.0237549	0.0158864
unknown	TaE25029C11R	BQ251390	none		0.141	0.351	0.887	-0.284	0.408	0.027	0.357	0.172	0.0124524	0.975146	0.0171514
unknown	TaE25023D01R	BQ251850	none		0.203	0.027	0.299	0.013	-0.302	0.307	0.268	0.501	0.653441	0.0734286	0.019338
unknown	TaE05021C09R	BQ240163	hypothetical protein	5e-49	0.074	-1.506	-0.22	-0.52	-0.305	-0.627	-0.199	-0.16	0.184857	0.187513	0.020399
unknown	TaE25033D07R	BQ251078	none		0.004	0.249	0.502	-0.029	-0.08	-0.064	0.434	-0.349	0.0360217	0.30617	0.0222951
unknown	TaLr1148D11F	BQ619918	unknown protein (Oryza sativa)	2e-40	-0.098	-0.685	-0.56	-0.149	-0.173	-0.007	-0.193	-0.149	0.969253	0.159994	0.0255771
unknown	TaE25018D05R	BQ252183	none		-0.082	0.382	0.369	-0.141	-0.099	0.011	-0.014	-0.072	0.992714	0.373714	0.0257055
unknown	TaE25012B07A	BQ248189	none		-0.027	0.228	0.243	0.093	-0.262	-0.105	0.43	-0.902	0.164317	0.340124	0.0275328
unknown	TaE05035H02R	BQ239207	unknown protein	2e-31	-0.143	-0.476	-0.366	-0.098	-0.158	-0.497	-0.259	0.268	0.782538	0.166244	0.0281249
unknown	TaE05006E10A	BQ238246	none		-0.312	0.843	-0.292	-0.247	-0.296	-0.285	0.567	-0.133	0.733444	0.0967064	0.028685
unknown	TaE25022F11R	BQ251906	none		0.329	0.058	0.869	0.062	0.168	1.666	0.715	-0.619	0.473334	0.250384	0.0286666
unknown	TaE25016H09R	BQ252296	none		0.211	0.507	0.993	-0.157	0.247	0.275	0.256	0.011	0.108818	0.604491	0.0288863
unknown	TaE05004F08F	BQ238397	None		-0.283	-0.603	-0.598	0.01	-0.566	-1.141	-0.282	-0.109	0.832731	0.015606	0.0298595
unknown	TaE15020F12F	BQ242978	none		-0.096	-0.794	-0.752	0.269	-0.647	-0.826	-0.489	0.232	0.305169	0.206102	0.0315964
unknown	TaE25027F08R	BQ251519	none		0.245	0.309	0.51	-0.191	-0.063	0.263	0.582	0.488	0.74958	0.0605891	0.03158
unknown	TaE15007H11R	BQ243872	unknown protein	1e-113	0.072	0.366	0.418	0.032	0.171	0.252	0.414	-0.24	0.15008	0.779887	0.0321102
unknown	TaE05003A12A	BQ238526	none		0.266	0.246	0.406	-0.005	0.039	0.143	-0.335	0.708	0.278464	0.905544	0.0334948
unknown	TaE05026G01R	BQ236798	none		-0.572	-0.309	-1.066	-0.212	-0.322	-0.811	-0.485	-0.274	0.162079	0.578924	0.0342398
unknown	TaE05039F05F	BQ236008	expressed protein (Oryza sativa)	1e-08	-0.04	-0.113	0.145	-0.216	-0.424	0.175	0.623	-0.348	0.256802	0.723782	0.0358419
unknown	TaLr1156E08R	BG907021	none		-0.016	-0.152	0.217	-0.159	0.581	0.493	-0.502	0.589	0.577447	0.0883083	0.0371113
unknown	TaLr1166B05R	BG908174	unknown protein (Oryza sativa)	1e-39	-0.093	-0.449	-0.542	0.038	0.103	-0.106	-0.008	0.402	0.680454	0.0446553	0.038315
unknown	TaLr1134G01R	BG904759	hypothetical protein (Oryza sativa)	4e-46	-0.22	-0.685	-0.627	-0.319	-0.57	-0.782	-1.832	0.075	0.307187	0.664126	0.0397726
unknown	TaLr1135D08F	BQ620044	none		-0.302	-0.184	-0.966	0.022	-0.18	-0.587	-0.095	-0.583	0.778778	0.859837	0.039987
unknown	TaE25020E01R	BQ252034	none		0.238	0.251	0.746	-0.046	-0.092	0.293	0.282	0.304	0.731172	0.571452	0.04037
unknown	TaE25005B02A	BQ248722	none		0.16	-0.089	1.713	-0.045	-0.311	0.151	-0.653	0.191	0.576883	0.107288	0.040747
unknown	TaE05012D01A	BQ237775	none		-0.469	0.387	-0.391	0.016	-0.438	-0.576	-0.285	-0.901	0.441689	0.111426	0.0419483
unknown	TaE05002E04F	BQ238565	none		-0.105	-0.259	-0.679	0.099	0.312	-0.475	-0.189	0.078	0.885142	0.784809	0.0426836
unknown	TaE25027E04R	BQ251533	none		0.055	0.373	0.567	-0.181	-0.003	0.025	0.398	-0.182	0.205639	0.691297	0.0441062
unknown	TaLr1110B03R	BG904011	probable (S)-2-hydroxy-acid oxidase, peroxisomal 2 (Glycolate oxidase 2)	DFCI	-0.041	-0.017	-0.033	-0.071	0.057	0.03	-0.045	0.34	0.2659	0.0790741	0.0445745
unknown	TaLr1130G03R	BG904264	unknown protein (Oryza sativa)	5e-23	0.905	-1.124	-0.779	-0.141	0.114	0.085	-0.103	-0.163	0.258639	0.661358	0.0492082
unknown	TaLr1172F03A	BG908958	none		-0.445	-0.215	-0.736	-0.431	0.357	-0.646	-0.082	0.26	0.86587	0.0942391	0.0494492
unknown	TaE25018D07R	BQ252181	none		0.199	0.241	0.828	0.011	0.23	0.106	0.279	0.138	0.0257089	0.357516	0.0498057
unknown	TaE05006C01F	BQ238273	none		-0.448	-0.36	-0.824	0.039	-0.395	-0.719	-0.272	-0.277	0.282901	0.573568	0.0500183
unknown	TaE25026G10R	BQ251580	hypothetical protein (Oryza sativa)	5e-45	-0.087	0.685	0.177	-0.929	-0.376	0.468	0.16	0.067	0.785077	0.29992	0.0500819
unknown	TaE05003C08A	BQ238508	none		0.179	-0.222	-0.224	-0.206	-0.61	0.445	-1.551	-0.056	0.0423316	0.136052	0.0514951
unknown	TaE05025A05F	BQ238765	unknown protein (Oryza sativa)	3e-27	-0.245	-0.939	-1.205	-0.317	-0.41	-0.525	0.403	0.025	0.845751	0.0143779	0.0527294
unknown	TaLr1148A10F	BG906274	none		-0.265	-1.005	-0.738	0.129	-0.085	-0.593	-0.122	0.061	0.841909	0.245142	0.0531295
unknown	TaE25025D03R	BQ251696	none		-0.006	0.121	0.487	-0.098	0.132	0.233	0.182	0.363	0.741382	0.507768	0.0534214
unknown	TaE15005D04A	BQ244066	none		-0.034	1.208	-0.445	0.022	-0.012	0.156	-0.128	-0.532	0.0726185	0.0189165	0.0534631
unknown	TaLr1073G11R	BE418645	none		-0.406	-0.859	-0.756	0.029	-0.304	-0.584	-0.128	-0.443	0.684284	0.47453	0.0539592
unknown	TaE25047F05A	BQ247383	none		0.062	0.133	0.285	-0.045	-0.028	0.122	0.289	1.018	0.490808	0.0113673	0.0542802

## Sheet: Legend
Supplementary Table 1. Genes differentially expressed between treatments with virulent and avirulent races of P. triticina. The EST sequences that were found to be differentially expressed in this study at a p-value <= 0.055 for the interaction type by time effect are listed in the table. For each sequence the following information is provided; the Genbank accession, the putative function assigne…
